# Supplementary material for: Combining genetic and distributional approaches to sourcing introduced species: a case study on the Nile monitor (Varanus niloticus) in Florida
Source: R Soc Open Sci. 2016 Apr 20;3(4):150619. doi: 10.1098/rsos.150619 (PMC4852627; doi:10.1098/rsos.150619)
Supplement: Supplemental file 2 Spreadsheet of microsatellite genotypes for reference and Florida Varanus niloticus individuals [file rsos150619supp2.xlsx]

## Sheet: Modern_Museum_109_11Loci
ID	Lineage	K10	K10	K7	K7	K15	K15	Varasa10	Varsa10	Varsa07	Varsa07	VA38	VA38	VA74	VA74	K11	K11	K22	K22	K23	K23	VA17	VA17
FLA22	West	118	118	131	131	271	287	158	158	250	250	108	108	148	152	144	150	146	146	129	129	273	281
FLA23	West	118	118	131	131	277	283	156	158	250	250	108	108	144	148	150	150	146	146	127	131	273	281
FLA24	West	118	118	131	131	283	287	156	158	250	250	108	108	148	148	144	150	146	146	131	131	273	287
FLA25	West	118	118	131	131	271	291	158	158	250	250	108	108	148	148	144	150	146	146	129	129	273	273
Nio4	West	118	118	131	131	0	0	156	158	250	250	108	108	148	160	144	144	146	146	129	129	273	287
Nio5	West	118	118	131	131	281	283	156	158	250	250	108	108	152	152	150	150	142	146	129	129	281	287
Nio6	West	118	118	131	131	271	271	156	158	250	250	108	108	144	144	150	150	146	146	129	129	287	287
Nio7	West	118	118	131	131	281	289	156	156	250	250	108	108	144	152	144	150	146	146	129	129	273	273
BMNH1920.1.20.66	West	0	0	131	133	0	0	156	156	0	0	108	108	156	156	144	144	0	0	0	0	0	0
Ineich550	West	118	118	131	131	271	277	154	158	252	252	108	108	156	160	150	150	146	146	129	129	273	287
Ineich554	West	118	118	0	0	287	287	158	158	0	0	108	108	144	144	150	150	0	0	129	129	0	0
Ineich565	West	118	118	131	131	271	291	156	156	252	254	108	108	144	152	144	150	146	146	129	131	273	273
MCZ53577	West	0	0	131	131	0	0	156	156	0	0	108	108	156	156	150	150	0	0	0	0	0	0
MCZ53578	West	0	0	131	131	0	0	154	154	0	0	108	108	152	156	144	144	0	0	0	0	0	0
PEMR19410	West	118	118	131	131	271	289	156	156	252	252	108	108	152	152	150	150	142	146	121	127	273	273
UF61065	West	0	0	131	131	0	0	154	158	0	0	108	108	144	156	144	150	0	0	0	0	0	0
MVZ245359	West	118	118	131	131	279	289	156	156	252	252	108	108	152	156	146	150	146	146	121	129	281	281
UWBM6058	West	118	118	131	131	271	285	154	154	252	252	108	108	144	152	146	146	146	146	129	129	281	281
UWBM6059	West	118	118	131	131	285	287	154	156	252	252	108	108	144	152	146	150	146	146	129	131	281	287
UWBM6060	West	118	118	131	131	285	289	154	156	252	252	108	108	144	148	146	150	146	146	121	129	265	281
USNM223945	West	0	0	131	131	0	0	158	158	0	0	108	108	140	148	144	150	0	0	0	0	0	0
UF56590	West	0	0	131	131	0	0	154	154	0	0	108	108	152	152	0	0	0	0	0	0	0	0
UF61009	West	0	0	131	131	0	0	0	0	0	0	108	108	152	152	144	144	0	0	0	0	0	0
UF63940	West	0	0	131	131	0	0	154	154	0	0	108	108	152	152	150	150	0	0	0	0	0	0
MNHN1894.0259	West	0	0	131	131	0	0	158	158	0	0	108	108	152	152	144	144	0	0	0	0	0	0
MNHN1894.0260	West	0	0	131	131	0	0	154	158	0	0	108	108	152	156	144	144	0	0	0	0	0	0
BMNH1893.1.11.10	West	0	0	131	131	0	0	158	158	0	0	108	108	0	0	150	150	0	0	0	0	0	0
BMNH1893.1.11.11	West	0	0	131	131	0	0	0	0	0	0	108	108	144	144	144	144	0	0	0	0	0	0
BMNH1899.8.23.8	West	0	0	0	0	0	0	158	158	0	0	108	108	140	140	150	150	0	0	0	0	0	0
BMNH1899.8.23.9	West	0	0	131	131	0	0	158	158	0	0	108	108	0	0	150	150	0	0	0	0	0	0
USNM194862	West	0	0	131	131	0	0	154	156	0	0	108	108	152	156	144	150	0	0	0	0	0	0
Ineich80	West	0	0	131	131	0	0	158	158	0	0	108	108	144	152	0	0	0	0	0	0	0	0
MOP96_20	North	118	120	133	133	271	271	166	170	250	250	108	112	148	148	150	154	146	148	129	129	295	299
MOP96_66	North	118	122	133	133	271	271	160	160	250	250	108	112	152	152	150	150	148	148	129	129	299	303
MOP96_78	North	120	122	133	133	271	271	160	160	250	250	108	108	148	156	150	150	148	148	129	129	299	303
MOP96_79	North	118	118	133	133	271	271	160	166	250	250	108	108	140	148	150	150	146	148	129	129	299	303
NIA34	North	118	118	133	133	271	271	160	160	250	250	108	108	152	152	150	150	148	148	129	131	295	299
NIA35	North	118	122	133	133	271	271	160	160	250	250	108	112	140	148	150	150	146	148	129	131	295	299
MVZ238936	North	118	118	133	133	253	271	160	166	252	252	112	112	140	148	152	152	148	148	129	129	307	311
DIF47	North	120	120	133	133	271	273	160	160	250	250	0	0	0	0	150	154	146	148	125	129	295	307
DIF48	North	120	122	133	133	271	271	164	164	250	250	112	112	140	152	150	154	146	146	129	129	295	299
DIF51	North	120	120	133	133	271	273	164	164	250	250	112	112	144	148	154	154	146	148	129	129	0	0
DIF53	North	120	120	133	133	271	271	164	164	250	250	112	112	152	156	150	154	146	146	121	129	299	299
LCDja151	North	120	120	133	133	271	271	168	170	250	250	112	112	148	152	150	154	146	146	119	125	299	303
LCDja152	North	120	120	133	133	271	271	160	164	250	250	112	112	140	168	150	150	146	146	127	139	299	307
AbLIM1	North	120	120	133	133	271	271	158	164	250	250	108	112	140	144	150	150	146	148	125	127	299	299
AbLIM2	North	120	122	133	133	271	271	164	164	250	250	112	112	136	160	150	150	146	148	117	125	299	303
LFKour239	North	120	120	133	133	271	271	164	166	250	250	112	112	172	172	150	150	148	148	125	125	299	299
LFKour243	North	120	120	133	133	271	271	164	166	250	250	112	112	148	152	150	150	146	146	125	125	295	299
LLKD260	North	120	122	133	133	271	271	164	166	250	250	112	112	164	176	150	150	146	146	117	123	295	311
LLKD261	North	120	120	133	133	271	271	164	166	250	252	112	112	160	172	150	150	146	146	117	123	295	303
BMNH1897.10.28.224	North	0	0	133	133	0	0	164	170	0	0	108	116	140	140	150	150	0	0	0	0	0	0
BMNH1906.7.25.3	North	0	0	133	133	0	0	164	166	0	0	108	108	148	148	150	150	0	0	0	0	0	0
BMNH1902.12.13.38	North	0	0	133	133	0	0	158	170	0	0	108	112	144	144	150	150	0	0	0	0	0	0
BMNH1905.10.16.5	North	0	0	133	133	0	0	164	170	0	0	108	112	136	144	150	150	0	0	0	0	0	0
AMNH10512	North	0	0	133	133	0	0	168	168	0	0	108	108	136	144	152	152	0	0	0	0	0	0
AMNH10517	North	0	0	133	133	0	0	168	168	0	0	112	112	144	160	152	152	0	0	0	0	0	0
AMNH10519	North	0	0	133	133	0	0	164	172	0	0	112	112	140	152	152	152	0	0	0	0	0	0
AMNH10500	South	0	0	133	133	0	0	156	164	0	0	108	108	128	168	152	152	0	0	0	0	0	0
AMNH10085	South	0	0	133	133	0	0	160	160	0	0	112	112	128	128	152	152	0	0	0	0	0	0
USNM42260	South	0	0	133	133	0	0	170	170	0	0	108	112	136	136	152	152	0	0	0	0	0	0
ELI1048	South	118	120	133	133	271	271	164	168	252	252	112	112	124	128	152	152	146	146	133	133	299	299
ELI372	South	120	120	133	133	271	273	156	162	250	250	112	112	132	136	152	152	148	148	129	163	291	295
ELI1446	South	120	120	133	133	271	271	156	160	252	252	112	116	128	132	152	152	148	148	0	0	287	287
ELI1447	South	120	120	133	133	271	271	156	166	252	252	112	112	132	160	152	152	148	148	151	153	299	299
ELI1505	South	118	120	133	133	271	271	162	162	252	252	108	108	152	160	152	152	148	148	171	171	299	303
ELI1954	South	118	120	133	133	271	271	162	162	252	252	108	108	148	164	152	152	148	148	141	157	299	303
ELLI1958	South	120	120	133	133	271	271	150	166	252	254	108	108	132	164	152	152	148	148	125	157	287	303
ELI2581	South	120	120	133	133	271	271	162	164	252	252	108	108	136	144	152	152	148	148	129	141	299	299
MNHN6452	South	0	0	133	133	0	0	164	166	0	0	108	108	136	140	150	150	0	0	0	0	0	0
CAS207622	South	118	118	133	133	285	285	152	152	268	268	108	108	140	140	162	162	0	0	127	149	273	273
MNHN5281A	South	0	0	133	133	0	0	162	162	0	0	108	108	156	156	150	150	0	0	0	0	0	0
MNHN5281	South	0	0	133	133	0	0	160	162	0	0	108	108	152	156	150	152	0	0	0	0	0	0
DMP519	South	0	0	133	133	0	0	166	166	250	250	108	108	148	148	152	152	146	146	135	135	295	303
Inecih765	South	120	120	133	133	271	271	160	166	250	250	108	108	144	144	150	150	146	146	131	133	0	0
Ineich81	South	120	120	133	133	271	271	158	166	250	250	108	108	144	144	150	150	146	146	131	133	0	0
MNHN8265A	South	0	0	133	133	0	0	166	166	0	0	108	112	148	148	150	150	0	0	0	0	0	0
MNHN8265	South	0	0	133	133	0	0	162	164	0	0	108	108	164	164	150	150	0	0	0	0	0	0
BMNH1906.8.25.1	South	0	0	133	133	0	0	158	158	0	0	108	112	136	148	150	150	0	0	0	0	0	0
BMNH1887.11.3.3	South	0	0	133	133	0	0	166	166	0	0	112	116	0	0	150	150	0	0	0	0	0	0
UMMZ61412	South	0	0	133	133	0	0	158	160	0	0	108	112	144	148	150	150	0	0	0	0	0	0
MNHN5610	South	0	0	133	133	0	0	160	160	0	0	112	112	152	152	150	150	0	0	0	0	0	0
MCZ47377	South	0	0	133	133	0	0	158	158	0	0	112	112	132	144	150	150	0	0	0	0	0	0
MCZ47378	South	0	0	133	133	0	0	158	158	0	0	116	116	132	132	150	150	0	0	0	0	0	0
BMNH1927.5.27.10	South	0	0	133	133	0	0	162	168	0	0	112	112	140	144	150	150	0	0	0	0	0	0
BMNH1927.5.27.11	South	0	0	133	133	0	0	162	162	0	0	112	112	0	0	150	150	0	0	0	0	0	0
USNM72028	South	0	0	133	133	0	0	0	0	0	0	112	112	128	128	152	152	0	0	0	0	0	0
BMNH1926.5.8.14	South	0	0	133	133	0	0	158	160	0	0	112	112	124	128	150	150	0	0	0	0	0	0
Ineich371	South	120	120	133	133	271	271	160	162	252	252	112	112	140	144	150	150	148	148	139	139	295	303
MZ01	South	120	120	133	133	271	271	162	162	252	252	108	112	128	136	150	150	148	148	135	135	291	295
MZ02	South	120	120	133	133	271	271	158	160	252	252	112	112	136	152	150	150	148	150	121	147	291	303
MZ03	South	118	120	133	133	271	271	160	162	252	252	112	112	132	140	150	150	148	148	131	167	287	295
MZ04	South	120	120	133	133	271	271	160	164	252	252	112	112	132	136	150	150	148	148	147	167	295	295
MZ05	South	120	120	133	133	271	271	160	162	254	254	112	112	136	136	150	150	148	148	135	147	295	299
MZ06	South	120	120	133	133	269	269	162	162	252	252	104	112	132	132	150	150	148	148	135	147	287	303
MZ07	South	120	120	133	133	269	269	158	162	252	254	108	112	132	136	150	150	148	148	119	119	291	299
SA01	South	120	120	133	133	271	271	160	162	252	254	112	112	152	152	150	150	148	148	147	149	303	303
SA02	South	120	120	133	133	271	271	162	162	252	252	112	112	132	148	150	150	148	148	123	147	291	291
SA03	South	118	120	133	133	271	271	160	160	252	252	112	112	136	148	150	150	148	148	143	149	273	291
SANBI410	South	120	120	133	133	267	267	160	160	254	254	112	112	132	132	152	152	148	148	163	163	291	291
SANBI3483	South	120	120	133	133	271	271	158	160	252	254	112	112	136	140	152	152	148	148	143	153	291	299
SANBI3697	South	120	120	133	133	271	271	160	162	0	0	108	112	140	140	152	152	0	0	161	163	291	291
SANBI5308	South	120	120	133	133	271	271	160	160	252	254	112	112	128	128	152	152	148	148	155	161	291	291
SANBI5456	South	120	120	133	133	271	271	160	160	252	252	112	112	136	136	152	152	146	148	143	149	295	299
MVZ267341	South	120	120	133	133	271	271	150	160	252	252	112	112	140	140	152	152	146	148	143	143	291	295
CONRAD1	South	120	120	133	133	271	271	160	160	254	254	112	112	132	144	152	152	148	148	155	161	291	295
CONRAD2	South	120	120	133	133	271	271	160	160	254	254	112	112	148	148	152	152	148	148	159	175	291	291
MNHN1896.0374	South	0	0	133	133	0	0	160	160	0	0	112	112	132	136	150	150	0	0	0	0	0	0
MNHN1896.0375	South	0	0	133	133	0	0	160	160	0	0	112	112	0	0	150	150	0	0	0	0	0	0
CC6832	Florida	118	118	131	131	271	271	158	158	250	250	108	108	144	156	144	144	142	142	121	121	287	287
CC6915	Florida	118	118	131	131	271	283	154	154	250	250	108	108	144	144	144	144	142	142	121	121	287	287
CC6918	Florida	118	118	131	131	271	283	154	154	250	250	108	108	144	144	144	144	142	142	121	121	281	287
CC6924	Florida	118	118	131	131	271	271	154	158	250	250	108	108	144	144	144	144	142	142	121	121	287	287
CC6926	Florida	118	118	131	131	271	283	154	154	250	250	108	108	144	144	144	144	142	142	121	121	287	287
CC6938	Florida	118	118	131	131	271	271	154	158	250	250	108	108	144	156	144	144	146	146	121	121	287	287
CC6960	Florida	118	118	131	131	271	283	154	154	250	250	108	108	144	144	144	144	142	146	121	121	287	287
CC6963	Florida	118	118	131	131	271	271	154	154	250	250	108	108	144	144	144	144	142	146	121	121	287	287
CC6966	Florida	118	118	131	131	271	283	154	154	250	250	108	108	156	160	144	144	142	146	121	121	281	287
CC6971	Florida	118	118	131	131	283	283	154	154	250	250	108	108	144	144	144	144	142	142	121	121	287	287
CC7000	Florida	118	118	131	131	271	271	154	154	250	250	108	108	144	144	144	144	142	146	121	121	287	287
CC7001	Florida	118	118	131	131	271	271	154	154	250	250	108	108	144	144	144	144	142	146	121	121	287	287
CC7011	Florida	118	118	131	131	271	283	154	158	250	250	108	108	144	156	144	144	142	142	121	121	287	287
CC7017	Florida	118	118	131	131	271	283	158	158	250	250	108	108	144	144	144	144	142	142	121	121	287	287
CC7018	Florida	118	118	131	131	271	283	154	154	250	250	108	108	144	156	144	144	142	142	121	121	287	287
Homestead1	Florida	118	118	131	131	283	283	154	158	250	250	108	108	152	152	150	150	146	146	121	121	281	287
Homestead2	Florida	118	118	131	131	277	283	154	156	250	250	108	108	152	152	150	150	146	146	121	121	273	281
Homestead3	Florida	118	118	131	131	283	283	154	154	250	250	108	108	152	152	150	150	146	146	121	121	281	281
Homestead4	Florida	118	118	131	131	283	283	154	158	250	250	108	108	152	156	150	150	146	146	121	121	281	287
Homestead5	Florida	118	118	-999	-999	283	283	154	158	250	250	108	108	156	156	150	150	146	146	121	121	281	281
WestPalm1	Florida	118	118	131	131	283	287	158	158	250	250	108	108	148	152	144	144	146	146	121	121	265	281
WestPalm2	Florida	118	118	131	131	271	283	154	158	250	250	108	108	144	152	144	144	146	146	121	121	281	281
WestPalm3	Florida	118	118	131	131	283	287	158	158	250	250	108	108	148	152	144	144	146	146	121	121	265	281
WestPalm4	Florida	118	118	131	131	271	283	154	158	250	250	108	108	144	144	144	144	146	146	121	121	265	281
WestPalm5	Florida	-999	-999	131	131	287	287	158	158	250	250	112	112	144	152	144	144	146	146	121	121	265	265
