# Supplementary material for: Combining genetic and distributional approaches to sourcing introduced species: a case study on the Nile monitor (Varanus niloticus) in Florida
Source: R Soc Open Sci. 2016 Apr 20;3(4):150619. doi: 10.1098/rsos.150619 (PMC4852627; doi:10.1098/rsos.150619)
Supplement: Supplemental file 3 GPS coordinates in the boundary file used for the continuous assignment method (CAM) in SCAT [file rsos150619supp3.txt]

31.476 32.318
24.199 26.94
16.131 21.877
16.764 10.487
17.08 1.628
17.871 -8.339
16.691 -16.381
14.734 -17.308
12.366 -16.484
10.203 -14.116
8.35 -13.292
6.805 -11.335
4.362 -7.564
5.188 -4.741
5.119 -3.25
4.775 -2.056
5.808 0.927
6.358 3.382
6.083 4.828
4.431 5.861
3.306 8.454
2.503 9.808
-0.659 8.775
-2.564 9.877
-6.089 12.314
-8.512 13.392
-8.948 13.002
-11.113 13.791
-13.4 12.543
-14.717 12.246
-17.829 11.74
-21.308 13.894
-22.338 14.574
-24.191 14.471
-26.766 15.089
-27.693 15.604
-31.4 18.281
-32.739 18.075
-34.283 19.105
-34.774 19.96
-34.338 20.832
-34.361 21.842
-34.063 23.357
-34.201 24.779
-33.742 26.533
-33.459 27.034
-33.076 27.978
-31.791 29.355
-28.208 32.286
-25.427 32.698
-24.088 35.375
-19.895 34.982
-17.031 39.044
-15.232 40.524
-10.679 40.629
-6.969 39.54
-5.073 39.339
-2.532 40.307
2.106 45.267
7.067 49.341
11.788 50.879
10.414 44.582
11.947 43.009
16.504 39.137
21.828 36.959
27.515 33.612
29.451 32.402
30.943 28.812
31.476 32.318
