# Supplementary material for: Combining genetic and distributional approaches to sourcing introduced species: a case study on the Nile monitor (Varanus niloticus) in Florida
Source: R Soc Open Sci. 2016 Apr 20;3(4):150619. doi: 10.1098/rsos.150619 (PMC4852627; doi:10.1098/rsos.150619)
Supplement: Supplemental file 4 Maximum likelihood tree in Newick format [file rsos150619supp4.txt]

(((((OrnateIvoryCoast_MNHN6452:0.014437081105905025,(OrnateCameroon_AMNH36473:0.0035786699281656342,(OrnateCameroon_Ineich81_1:4.113394547811122E-6,((OrnateCameroon_DMP519_2:4.135769405673173E-4,(OrnateCameroon_DMP519_1:4.113394547811122E-6,(OrnateCameroon_Ineich765_2:4.233557355698969E-4,(OrnateEqGuinea_CAS207622:0.010600600354426781,OrnateCameroon_Ineich765_1:4.113394547755611E-6):4.113394547811122E-6):4.474728877568168E-4):4.113394547811122E-6):4.1374964846263573E-4,OrnateCameroon_Ineich81_2:4.113394547811122E-6):4.1098975616554734E-4):0.003978092859546423):0.011659606725643423):0.0024834486883477114,((((Mozambique_MZ05_2:4.113394547755611E-6,((Mozambique_MZ05_1:4.1797242437036086E-4,Mozambique_MZ01:4.113394547811122E-6):4.113394547755611E-6,(SouthAfrica_SANBI3483:4.113394547755611E-6,(((SouthAfrica_SA01_1:4.1752704924824524E-4,SouthAfrica_SA03:4.113394547755611E-6):4.113394547811122E-6,SouthAfrica_MVZ267341_1:4.113394547811122E-6):4.113394547811122E-6,(SouthAfrica_SA02_2:4.113394547811122E-6,(SouthAfrica_SA02_1:4.1795311877890207E-4,(SouthAfrica_SA01_2:4.113394547811122E-6,(SouthAfrica_MVZ267341_2:4.113394547811122E-6,(SouthAfrica_SANBI5456_2:4.1364409828059667E-4,SouthAfrica_SANBI5456_1:4.136440980965217E-4):4.113394547811122E-6):4.113394547811122E-6):4.113394547755611E-6):4.130533841079642E-4):4.128819566776021E-4):4.1563630177920974E-4):0.001666775986773339):4.1395855001746806E-4):0.004625468543606737,(OrnateDRC_ELI372:0.0012826982311039403,((Mozambique_MZ03_2:4.113394547811122E-6,Mozambique_MZ04_2:4.113394547811122E-6):4.113394547755611E-6,(Mozambique_MZ04_1:4.113394547755611E-6,Mozambique_MZ03_1:4.113394547755611E-6):8.401784369699294E-4):0.0025296340268083917):8.389536007071263E-4):4.1717983939332237E-4,((((((DRC-Ituri_AMNH10500_2:9.162559630981337E-4,DRC-Ituri_AMNH10500_1:4.113394547811122E-6):4.594490434051135E-4,(DRC-Ituri_AMNH10502:4.113394547755611E-6,(Uganda_USNM42260_1:4.113394547811122E-6,Uganda_USNM42260_2:5.071798467751742E-4):0.010590466627321271):4.113394547811122E-6):0.0013816170524730276,((DRC-Ituri_AMNH10501:4.113394547755611E-6,DRC-Equatorial_USNM216247_2:0.0013960647972392493):4.113394547811122E-6,DRC-Equatorial_USNM216247_1:0.001380799766617924):4.113394547811122E-6):9.16949934227862E-4,OrnateDRC_ELI1446_2:4.113394547811122E-6):4.113394547755611E-6,(OrnateDRC_ELI1447_2:4.113394547811122E-6,((OrnateDRC_ELI2581_2:4.195153424838005E-4,OrnateDRC_ELI1958_2:4.113394547811122E-6):4.195764263522084E-4,(OrnateDRC_ELI1954_2:4.113394547811122E-6,(OrnateDRC_ELI1954_1:4.189035821391962E-4,((OrnateDRC_ELI1505:8.394211937948204E-4,(OrnateDRC_ELI1446_1:4.113394547811122E-6,OrnateDRC_ELI1447_1:4.113394547811122E-6):4.113394547811122E-6):4.189209026445595E-4,(OrnateDRC_ELI1958_1:4.113394547811122E-6,OrnateDRC_ELI2581_1:4.187027104826657E-4):4.187612715195188E-4):4.113394547811122E-6):4.217282895661034E-4):4.113394547811122E-6):4.197353329518094E-4):4.113394547755611E-6):4.113394547811122E-6,((Angola_BMNH19045227_2:5.297293511747347E-4,Angola_BMNH19045227_1:4.113394547811122E-6):0.0015960073327305202,(Burundi_ELI1048_2:4.1120338857503214E-4,Burundi_ELI1048_1:4.201299463705843E-4):0.0016952309925425402):4.113394547811122E-6):0.0012748826188910267):0.0016122042405800618,(((Tanzania_USNM72028:0.0013758638681939939,(Tanzania_BMNH192752710_2:0.0011605001368917844,(Tanzania_BMNH192752710_1:3.301693695650365E-4,Tanzania_BMNH192752711:4.113394547811122E-6):1.0959830200990561E-4):0.00201149671125872):0.0035933664529958498,(((OrnateCameroon_MNHN5281A_1:4.578033622658073E-4,OrnateCameroon_MNHN5281A_2:4.588646317255085E-4):4.608701060693221E-4,OrnateCameroon_MNHN5281_2:0.0018421564831852533):4.113394547811122E-6,((OrnateGabon_MNHN8265_1:7.06465561626235E-4,OrnateCameroon_MNHN5281_1:4.614074463377138E-4):9.212102580727355E-4,(OrnateGabon_MNHN8265_2:7.062809015956906E-4,(OrnateGabon_MNHN8265A_2:0.001995840914856828,OrnateGabon_MNHN8265A_1:4.113394547811122E-6):0.0020251837457518906):6.761358050874078E-4):4.113394547811122E-6):0.006240238183883584):0.0013825095460961445,((SouthAfrica_BMNH190537102:0.0010924633368398218,(((SouthAfrica_WC10_194_CONRAD2:4.113394547755611E-6,((((SouthAfrica_BMNH190537103:0.003689092154687379,SouthAfrica_MNHN18960374:4.113394547755611E-6):4.83008457391465E-6,SouthAfrica_MNHN18960375:4.113394547811122E-6):4.4838991263929096E-4,SouthAfrica_SANBI410:8.239716884771431E-4):4.113394547811122E-6,SouthAfrica_WC10_180_CONRAD1:4.113394547811122E-6):4.113394547755611E-6):4.113394547811122E-6,SouthAfrica_SANBI5308:4.2159887029546983E-4):4.113394547811122E-6,SouthAfrica_SANBI3697:0.002209290340990877):8.292491897289311E-4):0.0020960847259840487,((Kenya_BMNH19068251_1:4.113394547811122E-6,Kenya_BMNH19068251_2:5.478432074083051E-4):0.005542143639121755,(((Tanzania_MCZ47377:9.711299081431313E-4,Tanzania_MCZ47378:6.07252648708867E-4):0.00272707923972898,(Tanzania_MNHN5610:0.0019008076584343114,(Tanzania_UMMZ61412_1:0.001023855283718511,Tanzania_UMMZ61412_2:4.113394547811122E-6):7.745229987538571E-4):9.214494086092762E-4):5.417190309024988E-4,(((Malawi_BMNH19265814_2:4.5889620981853785E-4,Malawi_BMNH19265814_1:0.0013906064755753733):9.372123976350011E-4,(Mozambique_MZ02_2:4.113394547811122E-6,(Mozambique_BMNH190742932:5.626798191188942E-4,(Mozambique_Ineich371:4.2763098197540206E-4,((DRC-Stanleyville_AMNH10085_1:4.113394547811122E-6,DRC-Stanleyville_AMNH10085_2:5.347762891175223E-4):0.001609177512549853,Mozambique_MZ02_1:4.113394547755611E-6):0.0012600738180593707):4.1021371793092953E-4):4.113394547811122E-6):4.1074684227648817E-4):0.0020949768719820683,(Mozambique_MZ06_1:4.113394547811122E-6,((Mozambique_MZ07_1:4.113394547811122E-6,Mozambique_MZ07_2:8.380958078249012E-4):8.375698895085049E-4,Mozambique_MZ06_2:4.113394547811122E-6):4.18194705145869E-4):8.390720482718272E-4):4.113394547811122E-6):4.113394547811122E-6):0.0021115271790787538):0.004144755275861278):6.179441843739975E-4):0.010738916812137567):0.007786680429613946,(((Chad_Ineich603_1:4.113394547755611E-6,((Chad_AMNG7:4.113394547811122E-6,((Chad_LFKOUR243:4.113394547755611E-6,((Chad_LCDJA152_1:4.113394547811122E-6,(((Chad_ABLIM1:4.453688408719847E-4,((Chad_ABLIM2_1:4.447250204592801E-4,Chad_ABLIM2_2:4.113394547755611E-6):4.4416696526650146E-4,(ENiger_DIF47_2:8.703037838301841E-4,ENiger_DIF47_1:4.113394547811122E-6):0.001301913151930123):4.113394547755611E-6):0.0017557158451297905,(((((EMali_MOP96_78_1:8.654360578934095E-4,EMali_MOP96_79_2:4.113394547811122E-6):4.113394547755611E-6,EMali_MOP96_78_2:4.113394547755611E-6):4.113394547811122E-6,EMali_MOP96_66_1:4.2438990374610297E-4):4.113394547811122E-6,EMali_MOP96_66_2:4.2439235729196945E-4):4.113394547755611E-6,((Niger_NIA34:0.001300767733337982,(Niger_MVZ238936:0.0017375407008390908,Niger_NIA35:4.3220163549717583E-4):4.113394547811122E-6):4.2284064074266103E-4,(EMali_MOP96_20:4.113394547811122E-6,EMali_MOP96_79_1:8.670891544808601E-4):4.113394547755611E-6):4.2225079217439454E-4):0.0012870657460085644):4.0860280705296015E-4,(Chad_AMNG6_1:8.617176590416387E-4,(((ENiger_DIF48_2:4.113394547811122E-6,ENiger_DIF48_1:4.297847060436011E-4):4.113394547811122E-6,(ENiger_DIF53_1:0.0012799469284944798,(ENiger_DIF53_2:4.113394547811122E-6,ENiger_DIF51:4.113394547811122E-6):4.26148284521477E-4):0.0012634788514833684):0.001267322661887449,(Chad_LLKD260:4.113394547811122E-6,Chad_LCDJA151:4.2405116532884257E-4):4.2147137173204063E-4):4.113394547811122E-6):4.207752549037491E-4):4.113394547811122E-6):4.239105364273188E-4,(Chad_LFKOUR239:4.113394547811122E-6,Chad_LLKD261:4.113394547811122E-6):4.113394547811122E-6):4.113394547755611E-6):4.113394547811122E-6,Chad_LCDJA152_2:4.113394547811122E-6):4.113394547811122E-6):8.452465959193356E-4,Chad_AMNG6_2:8.785478275246672E-4):4.252825038635333E-4):4.283362178458816E-4,Chad_Ineich603_2:4.113394547811122E-6):0.0017747987866960635,((Ethiopia_BMNH1902121338:0.0014383536784796092,Ethiopia_AMNH19445:8.550750060875023E-4):0.0014465452363555675,((DRC-Uelle_AMNH10519:4.113394547811122E-6,((DRC-Uelle_AMNH10517:4.113394547811122E-6,DRC-Uelle_AMNH10512:4.113394547811122E-6):4.113394547811122E-6,LangChapin_AMNH74604:7.47291107235315E-4):4.113394547811122E-6):0.0021433988788051583,(Ethiopia_BMNH190510165:4.608154685187271E-4,(Egypt_BMNH19067253_1:4.113394547811122E-6,(Egypt_BMNH19067253_2:4.113394547811122E-6,((Sudan_MNHN6526:0.001870897429006424,Egypt_BMNH18971028224_2:2.1404621173731764E-4):2.5447639746600803E-4,Egypt_BMNH18971028224_1:4.113394547755611E-6):4.6797842896084685E-4):4.632886966705607E-4):9.309534530739239E-4):0.0013612793424301883):4.113394547811122E-6):9.636655332679878E-4):0.01733742962151752):0.01736455973216766,(((SierraLeone_PEMR19410_1:4.2858932055617194E-4,((SierraLeone_PEMR19410_2:4.113394547811122E-6,(SierraLeone_MCZ53578:7.166123016240644E-4,SierraLeone_MCZ53577:4.113394547811122E-6):0.0021475106595799653):9.246893140669177E-4,(Guinea_Ineich550_2:4.113394547811122E-6,Guinea_Ineich550_1:4.2288526142214566E-4):8.749150054943589E-4):4.113394547811122E-6):0.0013140431221446702,((Senegal_BMNH192012066:0.0010915061110720048,(Guinea_Ineich554_2:4.490817416798465E-4,Guinea_Ineich554_1:9.008651394155076E-4):0.0013606079939834093):0.0012886909123829837,((Guinea_Ineich565_1:4.2148744170339425E-4,Guinea_Ineich565_2:0.001273611664468155):4.3073369476659407E-4,(((((WMali_FLA24_1:4.113394547811122E-6,WMali_FLA25_1:4.263069011760101E-4):4.2462973079776534E-4,((WMali_FLA23_1:8.455970166489912E-4,((WMali_FLA23_2:4.2271326627268957E-4,WMali_FLA25_2:4.113394547811122E-6):4.222294520290215E-4,WMali_FLA22_1:4.113394547811122E-6):8.459003662877884E-4):4.113394547755611E-6,WMali_FLA22_2:4.221200794992108E-4):4.113394547811122E-6):4.2217383760068117E-4,WMali_FLA24_2:4.113394547811122E-6):0.0012768234500528108,(WMali_NIONO6_1:4.2387822566192224E-4,((WMali_NIONO6_2:4.113394547811122E-6,WMali_NIONO7_2:4.113394547811122E-6):4.2336104044532474E-4,WMali_NIONO7_1:4.113394547811122E-6):4.113394547811122E-6):4.2486035460070903E-4):4.248223460501799E-4,((WMali_NIONO5_1:0.0012759240968588381,WMali_NIONO5_2:4.113394547811122E-6):4.113394547811122E-6,(WMali_NIONO4_2:4.2352811025891945E-4,WMali_NIONO4_1:4.113394547811122E-6):4.240248924490819E-4):4.25637009954849E-4):4.1925428318911884E-4):0.0025211484684264374):3.731167989325934E-4):0.003913909245610747,((Cameroon_Ineich80:0.004148428804283788,(Nigeria-Jebba_BMNH18998239:4.113394547811122E-6,Nigeria-Jebba_BMNH18998238:4.113394547811122E-6):0.0033914419634027415):3.984997595222195E-4,((OrnateWNigeria_USNM194862_1:4.113394547811122E-6,OrnateWNigeria_USNM194862_2:4.567177225183183E-4):0.005163487892744956,((FL_Homestead_H17:4.237224623674374E-4,FL_Homestead_H18:4.113394547755611E-6):4.2416371062015124E-4,((FL_Cape_Coral_H5:4.2452433357847985E-4,FL_Cape_Coral_H2:4.113394547811122E-6):4.240034637609802E-4,(Ghana_UWBM6058_ADL3576_2:4.1606629543078366E-4,((('Togo/Liberia_UF63940_2':0.0010012702372935722,(Togo_UF56590:4.113394547811122E-6,(Togo_UF61037:5.33964276726695E-4,Liberia_UF61065_2:4.113394547811122E-6):4.113394547811122E-6):2.4209515527390257E-4):6.759229438934033E-4,Liberia_UF61065_1:4.113394547811122E-6):9.16791398618777E-4,((Togo_UF60998:4.113394547811122E-6,Togo_UF61009:4.113394547811122E-6):5.294616952061793E-4,((Benin_MNHN18940259_2:4.575815229543867E-4,Benin_MNHN18940259_1:4.113394547811122E-6):4.577135885069916E-4,(((((FL_Cape_Coral_H3:4.113394547811122E-6,FL_Cape_Coral_H10:4.113394547811122E-6):4.244664718952573E-4,FL_Cape_Coral_H6:4.113394547811122E-6):4.2394947959223384E-4,FL_WestPalm_H26:4.113394547811122E-6):4.113394547755611E-6,(Ghana_UWBM6058_ADL3576_1:4.160171022120074E-4,(FL_WestPalm_H23:4.113394547811122E-6,(((FL_Cape_Coral_H11:4.113394547811122E-6,(FL_Cape_Coral_H14:4.113394547755611E-6,FL_Cape_Coral_H4:4.241035134643356E-4):4.2470576350983613E-4):4.2412666903896E-4,(FL_WestPalm_H21:4.113394547755611E-6,FL_WestPalm_H25:4.113394547755611E-6):4.113394547811122E-6):2.405255625579361E-4,Benin_MNHN18940260_1:4.113394547811122E-6):1.7530683525573965E-4):4.1600170505057266E-4):4.113394547755611E-6):4.113394547811122E-6,(Ghana_MZV245359_1:4.113394547811122E-6,(Ghana_MZV245359_2:4.1534307323426445E-4,((((Nigeria-Lagos_BMNH189311111:4.113394547811122E-6,Nigeria-Lagos_BMNH189311110:0.0033467442042940387):0.001532080775585698,((FL_Homestead_H16:4.237254160482373E-4,FL_Homestead_H19:4.237224399838424E-4):4.237261514742352E-4,FL_Homestead_H15:4.113394547811122E-6):4.2626250509403274E-4):4.114692905882733E-4,FL_WestPalm_H24:4.113394547811122E-6):4.113394547811122E-6,((FL_WestPalm_H22:4.113394547811122E-6,((Ghana_UWBM6060_ADL3620_1:4.113394547811122E-6,((FL_Cape_Coral_H9:4.113394547811122E-6,(FL_Cape_Coral_H13:4.113394547811122E-6,FL_Cape_Coral_H7:4.113394547811122E-6):4.113394547811122E-6):4.2408734371657264E-4,('Togo/Liberia_UF63940_1':5.002000801931916E-4,(Togo_UF61468:4.113394547811122E-6,((Ghana_UWBM6059_ADL3619_1:4.1565078249933274E-4,Ghana_UWBM6059_ADL3619_2:4.113394547811122E-6):4.151484532768368E-4,((Benin_MNHN18940260_2:4.113394547755611E-6,BurkinaFaso_USNM223945:4.935902241358092E-4):4.113394547811122E-6,Ghana_UWBM6060_ADL3620_2:4.113394547811122E-6):4.113394547811122E-6):2.243778121652218E-4):4.113394547811122E-6):1.8691068419013357E-4):4.113394547811122E-6):4.113394547811122E-6,FL_WestPalm_H27:4.113394547811122E-6):4.113394547811122E-6):4.077033763379423E-4,(FL_WestPalm__H20:4.113394547811122E-6,((FL_Cape_Coral_H1:4.113394547811122E-6,FL_Cape_Coral_H12:4.113394547811122E-6):4.113394547811122E-6,FL_Cape_Coral_H8:4.113394547811122E-6):4.239939673564841E-4):4.113394547811122E-6):4.113394547811122E-6):4.1595049421422337E-4):4.113394547755611E-6):4.1589444263384623E-4):4.113394547811122E-6):4.3093562015483755E-6):1.1184292932447937E-4):2.958998904820098E-4):4.113394547811122E-6):4.172988787266574E-4):0.0012645234549863438):0.0012690836358154045):0.005259828696933644):0.06495518243779635):0.11354614930772554,((Exanthematicus_UWBM6057_2:6.460606107592803E-4,Exanthematicus_UWBM6057_1:5.836028420031503E-4):0.194274661448334,Albigularis_MVZ266230:0.11219566558161698):0.11354614930772557);
